# Supplementary material for: Putting the Personalized Metabolic Avatar into Production: A Comparison between Deep-Learning and Statistical Models for Weight Prediction
Source: Nutrients. 2023 Feb 27;15(5):1199. doi: 10.3390/nu15051199 (PMC10004838; doi:10.3390/nu15051199)
Supplement: Supplementary file 1 [file nutrients-15-01199-s001.zip]

Archive with 1 entries (1 files):
- nutrients-2239438-supplementary.pdf
